# Supplementary material for: Investigating Skin Microbial Community in Malignant Melanoma Lesions
Source: Microorganisms. 2025 Apr 25;13(5):992. doi: 10.3390/microorganisms13050992 (PMC12113796; doi:10.3390/microorganisms13050992)
Supplement: Supplementary file 1 [file microorganisms-13-00992-s001.zip]

Archive with 1 entries (1 files):
- microorganisms-3540613-supplementary.xlsx
