# Supplementary material for: Investigating Skin Microbial Community in Malignant Melanoma Lesions
Source: Microorganisms. 2025 Apr 25;13(5):992. doi: 10.3390/microorganisms13050992 (PMC12113796; doi:10.3390/microorganisms13050992)
Supplement: Supplementary file 1 [file microorganisms-13-00992-s001.zip › microorganisms-3540613-supplementary.xlsx]

## Sheet: Reads depth
Supplementary Table S1 - Reads depth from QIIME2 output on trimmed reads as input, including 70 samples and 4 controls
	Sample ID	Input	Filtered	Percentage of Input Passing Filtered	Denoised	Non-Chimeric	Percentage of input non-chimeric
1	16S-1A	300970	300890	99.97	296250	277307	92.14
2	16S-1B	239449	239425	99.99	234818	225170	94.04
3	16S-2A	447230	447164	99.99	442263	422184	94.4
4	16S-2B	386447	386345	99.97	379226	366132	94.74
5	16S-3A	217520	217510	100	215558	199745	91.83
6	16S-3B	296737	296662	99.97	292645	282549	95.22
7	16S-4A	309175	309099	99.98	304976	290537	93.97
8	16S-4B	283941	283885	99.98	280882	262888	92.59
9	16S-5A	326266	326243	99.99	323073	311602	95.51
10	16S-5B	249112	249101	100	246304	239503	96.14
11	16S-6A	276604	276568	99.99	273735	259931	93.97
12	16S-6B	493031	492958	99.99	490080	469426	95.21
13	16S-7A	241552	241538	99.99	239740	222757	92.22
14	16S-7B	257844	257754	99.97	255173	232101	90.02
15	16S-8A	231839	231785	99.98	228524	222872	96.13
16	16S-8B	198492	198408	99.96	194928	186314	93.86
17	16S-9A	241287	241250	99.98	237399	217637	90.2
18	16S-9B	293687	293650	99.99	290007	269073	91.62
19	16S-10A	338932	338846	99.97	334670	310185	91.52
20	16S-10B	275049	274979	99.97	272366	250919	91.23
21	16S-11A	307029	307009	99.99	305149	285405	92.96
22	16S-11B	530493	530400	99.98	527994	490980	92.55
23	16S-12A	522228	522188	99.99	518793	492682	94.34
24	16S-12B	229366	229353	99.99	227144	220794	96.26
25	16S-13A	246860	246730	99.95	245211	236138	95.66
26	16S-13B	202228	202195	99.98	200872	193462	95.67
27	16S-14A	382604	382522	99.98	380255	352186	92.05
28	16S-14B	178827	178793	99.98	177731	169202	94.62
29	16S-15A	289230	289125	99.96	287633	243663	84.25
30	16S-15B	553841	553790	99.99	551816	489713	88.42
31	16S-16A	212109	212066	99.98	206103	196255	92.595
32	16S-16B	256861	256810	99.98	250848	234524	91.76
33	16S-17A	234271	234252	99.99	231400	196482	82.34
34	16S-17B	271660	271631	99.985	268114	249933	92.065
35	16S-18A	180546	180496	99.97	176871	174738	96.78
36	16S-18B	258447	258362	99.965	252519	239715	92.885
37	16S-19A	72779	72769	99.99	70718	67926	93.33
38	16S-19B	85038	85007	99.96	83253	79374	93.34
39	16S-20A	287910	287860	99.98	281968	271975	94.53
40	16S-20B	78259	78225	99.96	75910	73623	94.08
41	16S-21A	65488	65449	99.94	63622	62306	95.14
42	16S-21B	85493	85409	99.9	82604	78007	91.24
43	16S-22A	346258	346175	99.98	343334	340693	98.39
44	16S-22B	386045	385940	99.97	383713	380236	98.5
45	16S-23A	553653	553536	99.98	550490	545906	98.6
46	16S-23B	456948	456832	99.97	453525	449093	98.28
47	16S-24A	430177	430112	99.98	427791	417172	96.98
48	16S-24B	664481	664310	99.975	658161	631339	93.34
49	16S-25A	440852	440747	99.98	437618	434276	98.51
50	16S-25B	765520	765270	99.97	759120	750726	97.965
51	16S-26A	409351	409271	99.98	406841	400506	97.84
52	16S-26B	421382	421356	99.99	419224	413154	98.05
53	16S-27A	355862	355813	99.99	353464	348630	97.97
54	16S-27B	479142	479046	99.98	476922	468721	97.83
55	16S-28A	237918	237913	100	236312	233395	98.1
56	16S-28B	199591	199546	99.98	197683	194810	97.6
57	16S-29A	261511	261425	99.97	260249	251613	96.22
58	16S-29B	249412	249383	99.99	246178	243486	97.62
59	16S-30A	294822	294789	99.99	291569	286951	97.33
60	16S-30B	261674	261650	99.99	258381	254649	97.32
61	16S-31A	982786	982683	99.99	977012	962836	97.93
62	16S-31B	1137137	1137058	99.99	1131332	1115015	98.095
63	16S-32A	298399	298361	99.99	294845	291040	97.53
64	16S-32B	282719	282666	99.98	280356	277926	98.3
65	16S-33A	846876	846653	99.975	841597	835464	98.68
66	16S-33B	381886	381772	99.97	379084	376382	98.56
67	16S-34A	232701	232658	99.98	231738	226881	97.5
68	16S-34B	395209	395144	99.98	393213	382999	96.91
69	16S-35A	956190	956082	99.985	949780	934231	97.62
70	16S-35B	337018	336955	99.98	334737	330440	98.05
71	16S-CTRL-E.COLI-1	1002911	1002871	100	1002577	876001	87.35
72	16S-CTRL-NEG-1	252708	252632	99.97	249004	233443	92.38
73	16S-CTRL-E.COLI-2	251763	251747	99.99	251473	236970	94.12
74	16S-CTRL-NEG-2	206993	206939	99.97	205293	194675	94.05
		sum
		26216626	26211836		25981761	24937574
		sum only 70 samples
		24502251	24497647		24273414	23396485
		mean
		354279	354214	99.9789	351105	336994	94.6884
		mean only 70 samples
		350032	349966	99.9786	346763	334236	94.8435
		sd
		214726	214702	0.014771	214142	207666	3.33518
